# Supplementary material for: A translational protocol optimizes the isolation of plasma-derived extracellular vesicle proteomics
Source: Sci Rep. 2025 Jul 7;15:24292. doi: 10.1038/s41598-025-08366-8 (PMC12234866; doi:10.1038/s41598-025-08366-8)
Supplement: Supplementary file 1 — Supplementary Material 1 [file 41598_2025_8366_MOESM1_ESM.xlsx]

## Sheet: BCT prizes
Supplementary Table 1: Cost comparison of the preservation/blood collection tubes evaluated.
	PRIZES OF BLOOD COLLECTION TUBES (€)
	material	number	manufactor	amount	costs (€)
	RNA Complete BCT CE	230579	Streck	1	14.04
	S-Monovette Citrat 9NC	21067001	Sarstedt	1	0.38
	ACD-A Vacuette	455055	greiner bio one	1	0.2
	Cell free DNA BCT CE	218997	Streck	1	12
	S-Monovette EDTA K3E	21066001	Sarstedt	1	0.24
