# Supplementary material for: A translational protocol optimizes the isolation of plasma-derived extracellular vesicle proteomics
Source: Sci Rep. 2025 Jul 7;15:24292. doi: 10.1038/s41598-025-08366-8 (PMC12234866; doi:10.1038/s41598-025-08366-8)
Supplement: Supplementary file 3 — Supplementary Material 3 [file 41598_2025_8366_MOESM3_ESM.xlsx]

## Sheet: Figure 2
b	Log2FC(EDTA) from particle number from NTA measurement
	Replicate	EDTA	ACD	Citrate	Streck DNA	Streck RNA
	1	0	-0.35019	-0.62745	-1.07662	-0.53285
	2	0	-0.08004	-0.04866	-0.42633	-0.31324
	3	0	-0.46204	-0.52981	-0.69614	-0.49804
	4	0	-0.44188	-0.46078	-0.39227	-0.20108
	5	0	0.210574	-0.097599	0.120167	0.00317245
	one sample t test p-value		0.1545	0.0394	0.0657	0.0346
	Bonferroni-Holm adjusted p-value		0.1545	0.1384	0.1384	0.1384
d	Log2FC(EDTA) from signal intensity (a.u.) measured immunoblot bands
	Protein marker	EDTA	ACD	Citrate	Streck DNA	Streck RNA
	CD9	0	-0.18914	0.684017	-0.389138	1.24917
	GAPDH	0	-0.55119	0.443356	-0.142166	0.688823
	ALIX	0	-0.32326	0.197899	-1.04874	-0.643609
	Hsc70	0	-0.29284	0.112742	-0.03349	-0.065727
e	Log2FC(EDTA) from signal intensity (a.u.) measured immunoblot bands
	Protein marker	EDTA	ACD	Citrate	Streck DNA	Streck RNA
	CD235a	0	-1.02673	-1.06267	-0.640159	-0.618003
	CD41	0	-0.58619	0.836517	-0.198356	0.803535
f	Log2FC(no transport) from hemolysis measurement by absorbance at 414nm
	Replicate	EDTA	ACD	Citrate	Streck DNA	Streck RNA
	1	0	-0.58496	-1	0	0.222392
	2	0	0	-0.28951	0.241008	0.125531
	3	0	-0.26303	-0.26303	0.115477	-0.41504
	4	0	-0.63673	-0.85336	-0.59147	-0.62166
	5	0	-0.37851	-0.70044	0.387023	-0.53051
	6	0	-0.12553	-0.41504	0	-0.26303
	7	0	-0.35552	-0.62376	-0.081009	-0.205245
	one sample t test p-value		0.0084	0.0014	0.9338	0.0923
	Bonferroni-Holm adjusted p-value		0.0252	0.0056	0.9338	0.1846

## Sheet: Figure 3
b	Log2FC(Immediate processing) from particle number from NTA measurement
	Replicate	No transport (Immediate processing)	Ambient temperature	37°C
	1	0	-0.113	0.349
	2	0	0.175087	0.846464
	3	0	-0.0787	-0.368
	4	0	-0.136	0.123
	one sample t test p-value		0.6328	0.4156
	F test to compare variances (Ambient temperature vs. 37°C) p=0,0688
c	Median particle size (nm) from NTA measurement
	Replicate	No transport (Immediate processing)	Ambient temperature	37°C
	1	142.2	155.5	149.6
	2	168.6	164	177
	3	147	160.4	157.35
	4	115.7	121.9	132.5
	Paired t test of particles size p=0,1939 (No transport vs Ambient temperature)
	Paired t test of particles size p=0,0147 (No transport vs. 37°C)
	Paired t test of particles size p=0,4976 (37°C vs. ambient temperature).
	Bonferroni-Holm adjusted p-value p=0,3878 (No transport vs Ambient temperature)
	Bonferroni-Holm adjusted p-value p=0,0441 (No transport vs 37°C)
	Bonferroni-Holm adjusted p-value p=0,4976 (37°C vs ambient temperature)
f	Log2FC(EDTA) from signal intensity (a.u.) measured immunoblot bands
	Protein marker	Replicate	No transport (Immediate processing)	Ambient temperature	37°C
	CD9	1	0	2.84567	2.25077
		2	0	1.09743	0.657566
	GAPDH	1	0	1.83133	0.873351
		2	0	1.55527	2.68781
	ALIX	1	0	0.822038	-0.0137457
		2	0	0.146974	0.356574
g	Log2FC(EDTA) from signal intensity (a.u.) measured immunoblot bands
	Protein marker	Replicate	No transport (Immediate processing)	Ambient temperature	37°C
	CD235a	1	0	1.97537	3.92649
		2	0	-0.359347	0.743822
	CD41	1	0	2.90795	0.0302734
		2	0	0.871867	0.477587
h	Log2FC(EDTA) from total proteins identified by mass spectrometry
	Replicate	No transport (Immediate processing)	Ambient temperature	37°C
	1	0	0.0232832	-0.00503852
	2	0	1.17202	0.634502
	3	0	0.419932	0.392451
	one sample t test p-value		0.2511	0.2092

## Sheet: Figure 4
b	Log2FC(Immediate processing) from particle number from NTA measurement
	Replicate	Immediate processing	24 hours	72 hours	1 week
	1	0	2.67793	8.34153	10.5233
	2	0	3.15684	6.82991	9.60481
	3	0	4.06644	5.64935	8.78812
	4	0	1.26315	7.47816	13.1078
	one sample t test p-value		0.0175	0.0011	0.0015
	Bonferroni-Holm adjusted p-value		0.0175	0.0033	0.0033
c	Median particle size (nm) from NTA measurement
	Replicate	Immediate processing	24 hours	72 hours	1 week
	1	154.367	201.85	205.94	200.583
	2	131.15	183.283	187.783	189.017
	3	124.6	188.642	188.342	183.342
	4	130.075	173.05	192.025	183
	Paired t test of particles size p=0,0014 (24 hours vs Immediate processing)
	Paired t test of particles size p=0,0002 (72 hours vs Immediate processing)
	Paired t test of particles size p=0,0003 (1 week vs Immediate processing)
	Bonferroni-Holm adjusted p-value p=0,0014 (24 hours vs Immediate processing)
	Bonferroni-Holm adjusted p-value p=0,0006 (72 hours vs Immediate processing)
	Bonferroni-Holm adjusted p-value p=0,0006 (1 week vs Immediate processing)
e	Signal intensity (a.u.) measured immunoblot bands
	Protein marker	Immediate processing	24 hours	72 hours	1 week
	CD9	2863616	4268250	83478744	18851385
	GAPDH	1771168	4808325	20987968	29586240
	ALIX	7564456	11930945	30580420	25554416
f	Signal intensity (a.u.) measured immunoblot bands
	Protein marker	Immediate processing	24 hours	72 hours	1 week
	CD235a	No band detected	2419200	3436660	57613305
	CD41	No band detected	2773731	13618860	4523974
	CD45	8492724	17722835	45000735	34025724
g	Signal intensity (a.u.) measured immunoblot bands
	Protein marker	Immediate processing	24 hours	72 hours	1 week
	ApoA1	80293848	76032110	45192420	11246900
	ApoB	49662372	53808180	53207100	11360223

## Sheet: Figure 5
b	Total particle number from NTA measurement
	Replicate	dUC	DG+UC	DG+UF
	1	780000000	240000000	2110000000
	2	8400000000	Below measuring treshold	1500000000
	3	7440000000	320000000	1290000000
	Paired t test of total particle number p=0,1590 (dUC vs DG+UC)
	Paired t test of total particle number p=0,2754 (dUC vs DG+UF)
	Paired t test of total particle number p=0,0311 (DG+UC vs DG+UF)
c	Median particle size (nm) from NTA measurement
	Replicate	dUC	DG+UC	DG+UF
	1	142.75	166.6	151
	2	121.45	Below measuring treshold	150.3
	3	123.15	152.3	157.7

## Sheet: Figure 6
b	Log2FC(Izon) from particle number from NTA measurement
	Replicate	Izon	Sepharose	Sephacryl
	1	0	1.85168	1.47592
	2	0	0.809671	-0.2204
	3	0	2.36082	1.66421
	4	0	2.3744	0.307397
	one sample t test p-value		0.0151	0.1745
	Bonferroni-Holm adjusted p-value		0.0302	0.1745
c	Median particle size (nm) from NTA measurement
	Replicate	Izon	Sepharose	Sephacryl
	1	179.1	156.5	152.8
	2	154.2	144.26	144.44
	3	144.9	142.75	147.9
	4	148.167	161.417	178.983
d	Log2FC(Izon) from BCA protein quantification (µg)
	Replicate	Izon	Sepharose	Sephacryl
	1	0	2.33	4.98
	2	0	1.47	5.25
	3	0	1.75	3.9
	one sample t test p-value		0.0182	0.0076
	Bonferroni-Holm adjusted p-value		0.0182	0.0152
e	Absorbance measurements for Dextran Blue (595nm) and for Bradfor protein assay (595nm)
	Izon qEV2 Legacy				Sepharose CL-4B				Sepharose CL-4B
	Eluted volume	Dextran Blue	Bradford (Protein mix)		Eluted volume	Dextran Blue	Bradford (Protein mix)		Eluted volume	Dextran Blue	Bradford (Protein mix)
	2	0.0404			1	0.0373			1	0.038
	4	0.038			2	0.0371			2	0.0373
	6	0.0369			3	0.0372			3	0.0386
	8	0.0397			4	0.0373			4	0.0404
	10	0.0399	0.4937		5	0.0396	0.4301		5	0.0384	0.466
	12	0.0368	0.4667		6	0.0357	0.4272		6	0.0384	0.464
	14	0.0361	0.4754		6.5	0.0374			7	0.0364	0.4683
	16	0.0378	0.5962		7	0.0658	0.5453		8	0.1332	0.9317
	18	0.077	0.6845		7.5	0.1591			9	0.2333	1.4131
	20	0.0598	0.7317		8	0.1363	0.5564		10	0.1022	1.3583
	22	0.0494	0.8345		8.5	0.0927			11	0.0778	1.1988
	24	0.0523	0.9994		9	0.0729	0.6581		12	0.0659	1.3118
	26	0.0505	1.1631		9.5	0.0693			13	0.0537	1.3327
	28	0.0514	1.2272		10	0.0692	0.8311		14	0.0467	1.2946
	30	0.0523	1.2566		10.5	0.0699			15	0.0417	0.9921
	32	0.0532	1.2473		11	0.0717	1.0475		16	0.039	0.6866
	34	0.053	1.252		12	0.074	1.1827		17	0.0388	0.5677
	36	0.0501	1.353		13	0.0766	1.118		18	0.0371	0.508
	38	0.0479	1.3085		14	0.0806	1.2411		19	0.0361	0.479
	40	0.044	1.1283		15	0.0806	1.245		20	0.0374	0.4687
	42	0.0417	0.9427		16	0.0761	1.2362		21	0.0356	0.4659
	44	0.04	0.7357		17	0.0673	1.2183		22	0.0361	0.4614
	46	0.0382	0.631		18	0.0587	0.9526		23	0.0377
	48	0.0387	0.5723		19	0.0491	0.7148		24	0.0355
	50	0.0374	0.5215		20	0.0425	0.5516
	52		0.5161		21	0.0386	0.5196
	54		0.4657		22	0.0372	0.4733
	60		0.4784
g	CD9/ApoA1 ratio from immunoblot band intensities measurement
	Izon qEV2 legacy				Sepharose CL-4B				Sephacryl S300
		CD9/ApoA1				CD9/ApoA1				CD9/ApoA1
	SEC Fraction	Replicate 1	Replicate 2		SEC Fraction	Replicate 1	Replicate 2		SEC Fraction	Replicate 1	Replicate 2
	15	0	No bands detected		6	0	No bands detected		6	0.017864	No bands detected
	16	0.733626	No bands detected		7	1.07263	0		7	1.30944	0
	17	0.74842	3.29476		8	4.31975	8.12583		8	0.777573	0.03762
	18	0.993645	5.34853		9	1.88101	3.65813		9	0.781154	0.335366
	19	0.572661	5.48747		10	0.44467	0.498863		10	0.364464	0.160096
	20	0.313291	2.418		11	0.239559	0.083024		11	3.14425	0.505405
	21	0.083527	0.813822		12	0.142899	0.054693		12	6.19659	0.768806
	22	0.280677	0.3201		13	0.071288	0.021035		13	1.18241	1.61802
	23	0.087168	0.16492		14	0.036491	0		14	0.707927	1.29693

## Sheet: Figure 7
b	Number of proteins indentified by mass spectrometry
		EVs in PBS	Protein precipitate
	5µg	594	853
		417	799
		459	711
		746	754
	10µg	619	782
		514	771
		467	751
		517	731
	Unpaired t test for 5µg (EVs in PBS vs protein precipitate) p=0,0310
	Unpaired t test for10µg (EVs in PBS vs protein precipitate) p=0,0005
d	Number of proteins identified by mass spectrometry
	Replicate	RIPA	RIPA + SF	Laemmli
	1	722	632	1001
	2	1881	1762	1866
	3	2191	2065	2226
e	Mean posterior error probability (10-4) of proteins identified in d
	Replicate	RIPA	RIPA + SF	Laemmli
	1	9.43854	3.31533	3.82802
	2	5.13115	3.19065	2.99001
	3	2.70325	2.92811	1.17646

## Sheet: Supplementary S1
a	Log2FC(EDTA) from BCA protein quantification (µg)
	Replicate	EDTA	ACD	Citrate	Streck DNA	Streck RNA
	1	0	-0.36453	-0.53069	-0.51046	-0.50355
	2	0	0.009489	-0.17435	-0.02042	-0.24455
	3	0	-0.35662	0.087267	-0.0464	-0.29354
	4	0	0.001397	-0.19828	-0.17592	-0.36843
	5	0	-0.0906804	-0.113836	-0.255245	-0.255205
	one sample t test p-value		0.1281	0.1357	0.0843	0.0022
	Bonferroni-Holm adjusted p-value		0.2562	0.2562	0.2529	0.0088
b	Median particle size (nm) from NTA measurement
	Replicate	EDTA	ACD	Citrate	Streck DNA	Streck RNA
	1	118.8	129.1	138.4	137.25	128
	2	149.55	151.4	150.4	140.7	160.8
	3	112.2	114.9	128.75	118.55	122.05
	4	136.15	159.7	152.1	143.8	149
	5	128.55	137.15	141.55	132.35	137.45
c	Log2FC(EDTA) from signal intensity (a.u.) measured immunoblot bands
	Replicate	EDTA	ACD	Citrate	Streck DNA	Streck RNA
	1	0	-0.53324	3.81451	1.97009	2.89821
	2	0	-0.18914	0.684017	-0.389138	1.24917
	3	0	0.852782	0.030729	-0.41526	-0.7735
	one sample t test p-value		0.9264	0.3253	0.6718	0.4005

## Sheet: Supplementary S2
a	Date	Ambient Temperature
	22-Nov-2023	1-7 °C
	5-Dec-2023	3-8 °C
	20-Feb-2024	7-12 °C
	20-Mar-2024	6-19 °C
b	Log2FC(no transport) from BCA protein quantification (µg)
	Replicate	No transport	Ambient temperature	37°C
	1	0	0.007784	-0.31744
	2	0	0.134642	0.196365
	3	0	-0.15268	-0.51777
	4	0	0.026271	0.256915
	one sample t test p-value		0.9504	0.6512
	Log2FC(no transport) from hemolysis measurement by absorbance at 414nm
c	Replicate	No transport	Ambient temperature	37°C
	2	0	1.58496	4.20945
	3	0	-0.765535	0.082462
	4	0	-0.0931094	0.523562
	5	0	-0.440573	0.452512
	one sample t test p-value		0.9	0.2673

## Sheet: Supplementary S3
a	Log2FC from µg protien/mL plasma based on BCA protein quantification (µg)
	Replicate	Immediate processing	24 hours	72 hours	1 week
	1	0	1.37609	3.71034	4.72845
	2	0	1.09028	2.26896	3.04799
	3	0	1.74679	1.77081	3.01266
	4	0	0.280537	3.74624	5.22902
	one sample t test p-value		0.0366	0.0107	0.006
	Bonferroni-Holm adjusted p-value		0.0366	0.0214	0.018
b	Log2FC from hemolysis measurement by absorbance at 414nm
	Replicate	Immediate processing	24 hours	72 hours	1 week
	1	0	0	2.02012	3.15257
	2	0	1.39855	1.58496	3.58004
	3	0	-0.54121	-0.02077	0.636133
	4	0	-0.0813195	0.874261	3.20665
	one sample t test p-value		0.6747	0.0878	0.0297
	Bonferroni-Holm adjusted p-value		0.6747	0.1756	0.0891

## Sheet: Supplementary S4
b	Log2FC (4°C) particle numbers from NTA measurement
	Replicate	4°C	(-)20°C	(-)70°C
	1	0	0.607802	0.225131
	2	0	0.111592	0.636623
	3	0	0.827896	0.401445
	one sample t test p-value		0.1353	0.0716
d	Log2FC(Immediate processing) from signal intensity (a.u.) measured immunoblot CD9 bands
	Replicate	Immediate processing	4°C	(-)20°C	(-)70°C
	1	0	1.60884	2.0826	2.5746
	2	0	-0.26938	1.09023	0.916972
	3	0	-2.47909	0.086103	0.46275
	one sample t test p-value		0.7783	0.2001	0.1764
e	Log2FC(4°C) from BCA protein quantification (µg)
	Replicate	4°C	(-)20°C	(-)70°C
	1	0	-0.0445778	0.0193167
	2	0	0.110046	0.501079
	3	0	-0.742677	-0.571421
	one sample t test p-value		0.4801	0.9613
f	Median particle size (nm) from NTA measuement
	Replicate	4°C	(-)20°C	(-)70°C
	1	169.75	163.65	169.1
	2	127.8	124.2	109.1
	3	144.8	150.2	149.25

[truncated: 3 more sheets: Supplementary S5, Supplementary S6, Supplementary S7]
